# Supplementary material for: The Effect of Household Technology on Child Health: Evidence from China’s “Home Appliances Going to the Countryside” Policy
Source: Int J Environ Res Public Health. 2022 Sep 22;19(19):11976. doi: 10.3390/ijerph191911976 (PMC9565273; doi:10.3390/ijerph191911976)
Supplement: Supplementary file 1 [file ijerph-19-11976-s001.zip]

Archive with 1 entries (1 files):
- ijerph-1826136-supplementary.pdf
